# Supplementary material for: A new parallel multi-objective Harris hawk algorithm for predicting the mortality of COVID-19 patients
Source: PeerJ Comput Sci. 2023 Jun 14;9:e1430. doi: 10.7717/peerj-cs.1430 (PMC10280461; doi:10.7717/peerj-cs.1430)
Supplement: Supplemental Information 2 [file peerj-cs-09-1430-s002.cpp]

#include <iostream>
#include <fstream>
#include <vector>
#include <stdlib.h>     
#include <math.h>       
#include <utility>      
#include <algorithm>    
#include <chrono>
#include <mpi.h> 

using namespace std;

class KNN
{
public:
    int K = 5; 
    int population_size=30;
    int number_of_features=34;
	int test_percentage = 20; // percent
	
    string filename = "covid.txt";
    vector<string> vec_class_strings {"0", "1", "-1"};

    vector<vector<float>> vector_of_all_data_2D {};
    vector<int> vector_of_all_classes_1D {};
    
    vector <vector<int> > population;
    vector<double> fitness_accuracy_values;
    
    vector<int> fitness_number_of_features;
    vector <vector<int> > calculated_solutions;
    
    int number_of_iterations=100;  // generations


	int iter;
	int Rabbit_Location;
	double Rabbit_Energy_double_1;
	int Rabbit_Energy_integer_2;
	double CNVG;
	double** X;
	double* X1;
	double* X2;
	double* fitnessX;
	double* mean2Dmat;
	double* X_rand;
	double E1;
	double E0;
	double Escaping_Energy;
	double q;
	double r;
	int rand_Hawk_index;
	
// constructor	    
KNN()
    {
	
    bool error = read_data_set(filename, vector_of_all_data_2D, vector_of_all_classes_1D);
    if (error){
        //cout << "Exiting with error while reading dataset file " << filename << endl;
        exit(-1);
    }
	//cout << "Class has read the data \n";	
    // Randomly shuffle the dataset.
    shuffle_the_dataset(vector_of_all_data_2D, vector_of_all_classes_1D);
	}
	

bool read_data_set(string filename, vector<vector<float>> &vector_of_all_data_2D, vector<int> &vector_of_all_classes_1D)
{    
    float field0, field1, field2, field3, field4, field5, field6, field7, field8, field9;
    float field10, field11, field12, field13, field14, field15, field16, field17, field18, field19;
    float field20, field21, field22, field23, field24, field25, field26, field27, field28, field29;
    float field30, field31, field32,field33;
    char comma;
    string class_name;

    string line;
    ifstream myfile (filename);
    if (myfile.is_open())
    {
      while(myfile 
        >> field0 >> comma >> field1 >> comma  >> field2 >> comma >> field3 >> comma >> field4 >> comma >> field5 >> comma >> field6 >> comma >> field7 >> comma >> field8 >> comma >> field9 >> comma
        >> field10 >> comma >> field11 >> comma  >> field12 >> comma >> field13 >> comma >> field14 >> comma >> field15 >> comma >> field16 >> comma >> field17 >> comma >> field18 >> comma >> field19 >> comma
        >> field20 >> comma >> field21 >> comma  >> field22 >> comma >> field23 >> comma >> field24 >> comma >> field25 >> comma >> field26 >> comma >> field27 >> comma >> field28 >> comma >> field29 >> comma            
        >> field30 >> comma >> field31 >> comma  >> field32 >> comma >> field33 >> comma 
        >> class_name )
        {   
            vector<float> inner_vec {field0, field1, field2, field3, field4, field5, field6, field7, field8, field9,
			                        field10, field11, field12, field13, field14, field15, field16, field17, field18, field19, 
									field20, field21, field22, field23, field24, field25, field26, field27, field28, field29, 
									field30, field31, field32, field33};
            vector_of_all_data_2D.push_back(inner_vec);
            
            int y = -1;
            if (class_name == "0.0")
                y = 0;
            else if (class_name == "1.0")
                y = 1;
            else if (class_name == vec_class_strings[2])
                y = 2;
            vector_of_all_classes_1D.push_back(y);
            //cout << "y: " << y << endl;
        }
        myfile.close();

    }else{ 
        cout << "Unable to open file";
        return true;
    } 
    return false;
}


bool valid_solution (vector<int> solution)
{
	 if (solution.size() != number_of_features) return false;
     int k= Count_the_number_of_features_in_a_solution(solution)	;
     if (k==0)  return false;
     
	return true;
}
void Generate_initial_population_randomly()
{
	population.clear();
	int i=0;
	while  (i < population_size)
	{
		vector<int> temp;
		temp.clear();
		for (int j=0; j < number_of_features; j++)
		{
			int m=rand() % 2;
			// cout << m << endl;
			temp.push_back(m);
		}
		if (valid_solution (temp))
		{
		//cout << " size of temp chromosome : " << temp.size() << endl;
		population.push_back(temp);
		// fitness_number_of_features.push_back(Count_the_number_of_features_in_a_solution(temp));
		// fitness_accuracy_values.push_back(-1.0);
		calculated_solutions.push_back(temp);
		i++;
	    }
	}
	cout << "population size is: " << population.size() << endl;
}

bool Similar_solution(vector <int> sol)
{
	//cout << "\sol.size is : " <<  sol.size() << endl;
	
	for (int i=0; i < population_size; i++)
	{
		bool visited =true;
		for (int j=0; j < number_of_features; j++)
		{ if ( sol[j] != population[i][j] ) 
		  visited=false;
		  //break;
		}
		
		if (visited==true) 
		{
	    //cout << "Existing solution" << endl;
		return true;
    	}
	}		
	
	for (int i=0; i < calculated_solutions.size(); i++)
	{
		bool visited =true;
		for (int j=0; j < number_of_features; j++)
		{ if ( sol[j] != calculated_solutions[i][j] ) 
		  visited=false;
		  //break;
		}
		
		if (visited==true) 
		{
	    //cout << "Existing solution" << endl;
		return true;
    	}
	}	
		
	return false;
}


int Count_the_number_of_features_in_a_solution(vector<int> sol)
{
	int total=0;
	for (int i=0; i <number_of_features; i++ )
	{if (sol[i]==1) 
	  {  total += 1;} 
	}
	return total;
}

void shuffle_the_dataset(vector<vector<float>> &vec_X_dataset, vector<int> &vec_Y_dataset){
    size_t len = vec_X_dataset.size();
    vector<float> data_point;
    for(size_t i = 0; i < len; ++i){
        size_t swap_index = rand() % len;  // Random number between 0 and len-1.
        if (i == swap_index)
            continue;
        
        vector<float> data_point = vec_X_dataset[i];
        vec_X_dataset[i] = vec_X_dataset[swap_index];
        vec_X_dataset[swap_index] = data_point;
        
        int Y = vec_Y_dataset[i];
        vec_Y_dataset[i] = vec_Y_dataset[swap_index];
        vec_Y_dataset[swap_index] = Y;            
    }
}


void Split_dataset(int test_percentage,
                   vector<vector<float>> &vector_of_all_data_2D, vector<int> &vector_of_all_classes_1D, 
                   vector<vector<float>> &vector_of_training_set_2D,   vector<int> &vector_of_classes_in_training_set_1D, 
                   vector<vector<float>> &vector_of_test_set_2D,    vector<int> &vector_of_classes_in_test_set_1D, int partition)
{                    
    size_t len = vector_of_all_data_2D.size();
    size_t partition_size = static_cast<size_t>(len * (test_percentage * 0.01));
    
    vector_of_training_set_2D.clear();
    vector_of_classes_in_training_set_1D.clear();
    vector_of_test_set_2D.clear();
    vector_of_classes_in_test_set_1D.clear();
    
    // aralikta ise teste ekle
    int start=partition * partition_size;
    int end=start + partition_size;
    //cout << "partition size is :" << partition_size << endl;
    //cout << "start: " << start << " end :" << end << endl;
    
    for(size_t i = 0; i < len; ++i){
        if ((i < end) && ( i>=start) ){
            vector_of_test_set_2D.push_back(vector_of_all_data_2D[i]);
            vector_of_classes_in_test_set_1D.push_back(vector_of_all_classes_1D[i]);            
        }else{
            vector_of_training_set_2D.push_back(vector_of_all_data_2D[i]);
            vector_of_classes_in_training_set_1D.push_back(vector_of_all_classes_1D[i]);
        }
    }
}

// euclideanDistance
float distance_original(vector<float> & point_A, vector<float> & point_B){
    float sum = 0.0;
    for(size_t i = 0; i < point_A.size(); ++i){   
        float a = point_A[i]-point_B[i];
        sum += a*a;
    }
    return sqrt(sum);
}

// manhattanDistance

float distance(vector<float> & point_A, vector<float> & point_B){
    float sum = 0.0;
    for(size_t i = 0; i < point_A.size(); ++i){   
        float a = abs(point_A[i]-point_B[i]);
        sum += a;
    }
    return sum;
}


double cosine_similarity(double *A, double *B, unsigned int Vector_Length)
{
    double dot = 0.0, denom_a = 0.0, denom_b = 0.0 ;
     for(unsigned int i = 0u; i < Vector_Length; ++i) {
        dot += A[i] * B[i] ;
        denom_a += A[i] * A[i] ;
        denom_b += B[i] * B[i] ;
    }
    return dot / (sqrt(denom_a) * sqrt(denom_b)) ;
}


/*
double distance(vector<float> & point_A, vector<float> & point_B)
{
    double dot = 0.0, denom_a = 0.0, denom_b = 0.0 ;
     for(unsigned int i = 0u; i < point_A.size(); ++i) {
        dot += point_A[i] * point_B[i] ;
        denom_a += point_A[i] * point_A[i] ;
        denom_b += point_B[i] * point_B[i] ;
    }
    return dot / (sqrt(denom_a) * sqrt(denom_b)) ;
}
*/


int KNN_classifier(vector<vector<float>> &vec_X_train, vector<int> &vec_Y_train, int k, vector<float> data_point){  

    // Calculate the distance between data_point and all points.
    vector<pair<int, float>> dist_vec {};
    pair<int, float> pair_tmp;
    
    for(size_t i = 0; i < vec_X_train.size(); ++i){   
        pair_tmp = make_pair(i, distance(vec_X_train[i], data_point));
        dist_vec.push_back(pair_tmp);
    }

    // Sort dist_vec by distance ascending.
    auto sortRuleLambda = [] (pair<int, float> const& s1, pair<int, float> const& s2) -> bool
    {
       return s1.second < s2.second;
    };
    
    sort(dist_vec.begin(), dist_vec.end(), sortRuleLambda);

    // Majority vote on the Y target int class.
    const size_t num_classes = vec_class_strings.size();
    for(size_t i = k; i > 0; --i){
        vector<int> vec_Y_class_target(num_classes);
        for(size_t c = 0; c < num_classes; ++c){
            // c is the value of the class to be compared to the top K elements,
            // to see if we find a majority choosen class. 
            // If we didn't find we will try to find the majority in the best k-1
            // until we only compare to one and in that case it will be the majority.
            for(size_t j=0; j<i; ++j){
                int index = dist_vec[j].first;
                if (vec_Y_train[index] == static_cast<int>(c))
                    vec_Y_class_target[c]++;
            }
        }

        // Find the maximum value of the counting histogram.
        float max = -1;
        size_t max_index = -1;
        for(size_t r = 0; r < vec_Y_class_target.size(); ++r){
            int elem = vec_Y_class_target[r];
            if (elem >= max){
                max = elem;
                max_index = r;
            }
        }

        bool flag_continue = false;
        // Find if there is only one max value on the counting histogram.
        for(size_t r = 0; r < vec_Y_class_target.size(); ++r){
            int elem = vec_Y_class_target[r];
            if ((elem == max) && (r != max_index)){
                flag_continue = true;
                break; 
            }
        }

        if (flag_continue == true)
            continue;
        else{
            return static_cast<int>(max_index);
        }
    }

    return -1;
}


void Evaluate_the_dataset(vector<vector<float>> &vector_of_training_set_2D, vector<int> &vector_of_classes_in_training_set_1D, int k,
                          vector<vector<float>> &vector_of_test_dataset_2D, vector<int> &vector_of_test_classes_dataset_1D,
                          int &dataset_len, int &correct_class_prediction_count, float &correct_class_prediction_percentage)
{
    dataset_len = vector_of_test_dataset_2D.size();
    correct_class_prediction_count = 0;
    correct_class_prediction_percentage = 0.0;    
    vector<float> data_point;
    
    for(size_t i = 0; i < vector_of_test_dataset_2D.size(); ++i)
	{
        vector<float> data_point = vector_of_test_dataset_2D[i];        
		int y_point = KNN_classifier(vector_of_training_set_2D, vector_of_classes_in_training_set_1D, k, data_point);        
        if (y_point == vector_of_test_classes_dataset_1D[i])
            correct_class_prediction_count++;
        else{
            // cout << data_point[0] << "," << data_point[1] << "," << data_point[2] << "," << data_point[3] << "," << vec_class_strings[y_point] << endl; 
        }        
    }
    correct_class_prediction_percentage = (static_cast<float>(correct_class_prediction_count) / dataset_len) * 100;
}

void printVec(vector<int> vec)
{
    cout << "{";
    bool first_flag {true};
    for(auto elem : vec){
        cout << ((first_flag)? "": ", ") << elem;
        first_flag = false;
    }
    cout << "}" << endl;
}

double Calculate_fitness_value_of_a_solution(vector<int> sol)
{
	// KNN here	
	double temp=Calculate_accuracy_with_5_fold_cross_validation(sol);	
	return temp;	
}

void Calculate_fitness_values_of_the_population()
{

}

void Keep_features_minimum_in_population()
{
	for (int i=0; i < population_size; i++)
	{
		for (int j=0; j < number_of_features; j=j+2)
		{ 		
		 if(population[i][j] ==0)  population[i][j]=1;
		}		
	}
}


void Print_population()
{
for (int i=0; i < population_size; i++)
	{
		for (int j=0; j < number_of_features; j++)
		{  cout << population[i][j] ; }
		cout << endl;
	}
}


double Calculate_accuracy_with_5_fold_cross_validation(vector<int> selected_features)
{
	//printVec(selected_features);
	
    vector<float> results;           		
	int test_len = 0;
    int correct_test_prediction = 0;
    float correct_test_prediction_percentage = 0.0;        
    double oveall_accuracy=0;
    
    shuffle_the_dataset(vector_of_all_data_2D, vector_of_all_classes_1D);

    // eliminate the unselected features 
    
    vector<vector<float>> vector_of_training_set_2D {};
    vector<int> vector_of_classes_in_training_set_1D {};
    
    vector<vector<float>> vector_of_test_set_2D {};
    vector<int> vector_of_classes_in_test_set_1D {};
	
	vector<vector<float>> vector_of_all_data_2D_selected; // = vector_of_training_set_2D;
    
    //vector_of_all_data_2D
    
    //cout << "vector_of_all_data_2D.size() " << vector_of_all_data_2D.size() << endl;
    //cout << "vector_of_all_data_2D[0].size() " << vector_of_all_data_2D[0].size() << endl;
    
	for (int i=0; i<vector_of_all_data_2D.size(); i++ )
	{
		vector<float> temp;
		for (int j=0; j <vector_of_all_data_2D[0].size(); j++ )
		{
			if (selected_features[j]==1) temp.push_back(vector_of_all_data_2D[i][j]);			
		}	
			vector_of_all_data_2D_selected.push_back(temp);
	}
    
    //cout << "vector_of_all_data_2D_selected.size() " << vector_of_all_data_2D_selected.size() << endl;
    //cout << "vector_of_all_data_2D_selected[0].size() " << vector_of_all_data_2D_selected[0].size() << endl;
    
  
  
    int partition=0;
    Split_dataset(test_percentage, vector_of_all_data_2D_selected, vector_of_all_classes_1D, 
	              vector_of_training_set_2D, vector_of_classes_in_training_set_1D, 
				  vector_of_test_set_2D, vector_of_classes_in_test_set_1D, partition);

        Evaluate_the_dataset(vector_of_training_set_2D, vector_of_classes_in_training_set_1D, K,
                         vector_of_test_set_2D, vector_of_classes_in_test_set_1D,  // This are the ones being tested.
                         test_len, correct_test_prediction, correct_test_prediction_percentage);

   
    //cout << "------- Testing 5-fold cross validation ------- \n" << endl;
	    // << "Original dataset length                : " << vector_of_all_data_2D.size()  << endl
	    // << "Training dataset length                : " << vector_of_classes_in_training_set_1D.size()  << endl
	    // << "Test length                            : " << test_len  << endl
        // << "Correct prediction number              : " << correct_test_prediction << endl
        // << "Correct prediction accuracy percentage : " << correct_test_prediction_percentage << endl;
         
	
	oveall_accuracy+= correct_test_prediction_percentage;
	test_len = 0;
    correct_test_prediction = 0;
    correct_test_prediction_percentage = 0.0;    
    
	partition=1;
    Split_dataset(test_percentage, vector_of_all_data_2D_selected, vector_of_all_classes_1D, 
	              vector_of_training_set_2D, vector_of_classes_in_training_set_1D, 
				  vector_of_test_set_2D, vector_of_classes_in_test_set_1D, partition);
	
	    Evaluate_the_dataset(vector_of_training_set_2D, vector_of_classes_in_training_set_1D, K,
                         vector_of_test_set_2D, vector_of_classes_in_test_set_1D,  // This are the ones being tested.
                         test_len, correct_test_prediction, correct_test_prediction_percentage);

   
    //cout // << "Original dataset length                : " << vector_of_all_data_2D.size()  << endl
	     // << "Training dataset length                : " << vector_of_classes_in_training_set_1D.size()  << endl
	     // << "Test length                            : " << test_len  << endl
         //<< "Correct prediction number              : " << correct_test_prediction << endl
         //<< "Correct prediction accuracy percentage : " << correct_test_prediction_percentage << endl;
         
	
	oveall_accuracy+= correct_test_prediction_percentage;	 	     
    test_len = 0;
    correct_test_prediction = 0;
    correct_test_prediction_percentage = 0.0;    
    
	partition=2;
    Split_dataset(test_percentage, vector_of_all_data_2D_selected, vector_of_all_classes_1D, 
	              vector_of_training_set_2D, vector_of_classes_in_training_set_1D, 
				  vector_of_test_set_2D, vector_of_classes_in_test_set_1D, partition);

        Evaluate_the_dataset(vector_of_training_set_2D, vector_of_classes_in_training_set_1D, K,
                         vector_of_test_set_2D, vector_of_classes_in_test_set_1D,  // This are the ones being tested.
                         test_len, correct_test_prediction, correct_test_prediction_percentage);

   
    //cout // << "Original dataset length                : " << vector_of_all_data_2D.size()  << endl
	     // << "Training dataset length                : " << vector_of_classes_in_training_set_1D.size()  << endl
	     // << "Test length                            : " << test_len  << endl
         //<< "Correct prediction number              : " << correct_test_prediction << endl
         //<< "Correct prediction accuracy percentage : " << correct_test_prediction_percentage << endl;
    
	
	oveall_accuracy+= correct_test_prediction_percentage;     
	test_len = 0;
    correct_test_prediction = 0;
    correct_test_prediction_percentage = 0.0;    
    
	partition=3;
    Split_dataset(test_percentage, vector_of_all_data_2D_selected, vector_of_all_classes_1D, 
	              vector_of_training_set_2D, vector_of_classes_in_training_set_1D, 
				  vector_of_test_set_2D, vector_of_classes_in_test_set_1D, partition);
	
	    Evaluate_the_dataset(vector_of_training_set_2D, vector_of_classes_in_training_set_1D, K,
                         vector_of_test_set_2D, vector_of_classes_in_test_set_1D,  // This are the ones being tested.
                         test_len, correct_test_prediction, correct_test_prediction_percentage);

   
    //cout // << "Original dataset length                : " << vector_of_all_data_2D.size()  << endl
	     // << "Training dataset length                : " << vector_of_classes_in_training_set_1D.size()  << endl
	     // << "Test length                            : " << test_len  << endl
         //<< "Correct prediction number              : " << correct_test_prediction << endl
         //<< "Correct prediction accuracy percentage : " << correct_test_prediction_percentage << endl;
         
	oveall_accuracy+= correct_test_prediction_percentage;	 			  
    test_len = 0;
    correct_test_prediction = 0;
    correct_test_prediction_percentage = 0.0;    
    
	partition=4;
    Split_dataset(test_percentage, vector_of_all_data_2D_selected, vector_of_all_classes_1D, 
	              vector_of_training_set_2D, vector_of_classes_in_training_set_1D, 
				  vector_of_test_set_2D, vector_of_classes_in_test_set_1D, partition);				  
	// Evaluate the correct accuracy percentage.
	    

    Evaluate_the_dataset(vector_of_training_set_2D, vector_of_classes_in_training_set_1D, K,
                         vector_of_test_set_2D, vector_of_classes_in_test_set_1D,  // This are the ones being tested.
                         test_len, correct_test_prediction, correct_test_prediction_percentage);

   
    //cout // << "Original dataset length                : " << vector_of_all_data_2D.size()  << endl
	     // << "Training dataset length                : " << vector_of_classes_in_training_set_1D.size()  << endl
	     // << "Test length                            : " << test_len  << endl
        // << "Correct prediction number              : " << correct_test_prediction << endl
        // << "Correct prediction accuracy percentage : " << correct_test_prediction_percentage << endl;

    oveall_accuracy+= correct_test_prediction_percentage;
    oveall_accuracy = oveall_accuracy / 5.0;
	cout << "accuracy is : " << oveall_accuracy  << endl;
	results.push_back(oveall_accuracy);

    return oveall_accuracy;
}

int count_the_number_of_features(vector<int> vec)
{
	int count=0;
	for (int i=0; i < vec.size(); i++)
	{
		if (vec[i]==1) count++;
	}
	return count;
}

void Calculate_fitness_values_of_the_initial_population()
{
	float temp=0;
	for (int i=0; i< population.size(); i++)
	{
		temp=Calculate_accuracy_with_5_fold_cross_validation(population[i]);
		fitness_accuracy_values.push_back(temp);
		int kk=count_the_number_of_features(population[i]);
		//cout << kk << endl;
		fitness_number_of_features.push_back(kk);
	}
	cout << "fitness_number_of_features : " << fitness_number_of_features.size() << endl;
	cout << "fitness_values_vector size : " << fitness_accuracy_values.size()<< endl;
}


double Best_fitness_accuracy_in_the_population()
{
	double best=fitness_accuracy_values[0];
	
	for(int i=1; i<fitness_accuracy_values.size(); i++)
	{ if (fitness_accuracy_values[i]<best) best=fitness_accuracy_values[i]; }
	
	return best;
}


int Best_fitness_feature_in_the_population()
{
	int best=fitness_number_of_features[0];
	
	for(int i=1; i<fitness_accuracy_values.size(); i++)
	{ if (fitness_accuracy_values[i]<best) best=fitness_number_of_features[i]; }
	
	return best;
}

vector<int> get_solution_from_the_population_at_index(int k)
{
	vector<int> temp;
	for (int i=0; i < number_of_features; i++)
	  temp.push_back(population[k][i]);
	  
	  return temp;
}


vector<int> Find_the_best_solution()
{
	vector<int> temp;
	double best=0;
	int index=0;
	for (int i=0; i < population_size; i++)
	  if (fitness_accuracy_values[i] > best)
	  {
	  	best=fitness_accuracy_values[i];
	  	index=i;
	  }	  
	  return population[index]	;
}

vector<int> perform_swap(vector<int>  solution)
{
	int  random = rand();
	random = random % (number_of_features/5) +1;
	random = random +1;
	//cout << "Inside swap 1 : " << endl; 
	
	for (int i =0; i< random; i++)
	{
		int random1 = rand() % number_of_features ;
		random1 = random1 +1;
		
		if ( solution[random1]== 1 ) 
		  { solution[random1]=0; }
		
		if ( solution[random1]== 0 ) 
		  { solution[random1]=1; }
		
	}
	//cout << "Inside swap 2 : " << endl; 
	return solution;
}


/////////////////////////////////////////////////// EXPLORATION  ////////////////////////////////////////////////////

vector<int> perform_exploration_1(vector<int> solution)
{	
	//cout << "\nbefore exploration 1 \n";
	// printVec(solution);
	for (int i=0; i < number_of_features; i++)
	{
	  int m=rand() % 2;	
      if(m==1)      
	  {  solution[i]= rand() % 2 ; }
    }
    
    //cout << "after exploration 1 step 2 \n";
	//printVec(solution);
	int count=0;
    while(Similar_solution(solution))
    { 
    //cout << "called pofrm 1 ------------:" << count++;
	  solution=perform_swap(solution); 
	}
    
	// cout << "after exploration 1 step 3\n";
	//printVec(solution);
	
	return solution;
}


vector<int>  perform_exploration_2(vector<int> solution, vector<int> rabbit)
{
	//cout << "\nbefore exploration 2 \n";
	//printVec(solution);
	for (int i=0; i < number_of_features; i++)
	{
	  int m=rand() % 2;	
      if(m==1)  {solution[i]= rabbit[i] ; }      
    }
    
    //cout << "after exploration 2 step 2 \n";
	//printVec(solution);
	int count=0;
    while(Similar_solution(solution))
    { 
	//cout << "called perform 2 ----------:" << count++;
	solution=perform_swap(solution); 
	}
    
	// cout << "after exploration 2 \n";
	//printVec(solution);
	
	return solution;
}


////////////////////////////////////--------------EXPLOIT--------------------////////////////////////////////////////

vector<int> perform_exploitation_1( vector<int> candidate_solution)
{
	vector<int> temp;
	temp.clear();

    int number_of_features_to_change = number_of_features *0.2;    

	int  random = rand();
	random = number_of_features_to_change;
	cout << "Inside exploit 1 : " << endl; 
	
	for (int i =0; i< random; i++)
	{
		int random1 = rand() % number_of_features ;
		random1 = random1 +1;
		
		if ( candidate_solution[random1]== 1 ) 
		  { candidate_solution[random1]=0; }
		
		if ( candidate_solution[random1]== 0 ) 
		  { candidate_solution[random1]=1; }
		
	}
	return candidate_solution;
    
	int kk=0;
    while(Similar_solution(candidate_solution) && (kk <4))
    { 
	candidate_solution=perform_exploitation_1(candidate_solution); 
	kk++;
	}	
	return candidate_solution;
}


vector<int> perform_exploitation_2( vector<int> candidate_solution)
{
	vector<int> temp;
	temp.clear();

    int number_of_features_to_change = number_of_features *0.2;    

	int  random = rand();
	random = number_of_features_to_change;
	cout << "Inside exploit 2 : " << endl; 
	
	for (int i =0; i< 1; i++)
	{
		int random1 = rand() % number_of_features ;
		random1 = random1 +1;
		
		if ( candidate_solution[random1]== 1 ) 
		  { candidate_solution[random1]=0; }
		
		if ( candidate_solution[random1]== 0 ) 
		  { candidate_solution[random1]=1; }
		
	}
	return candidate_solution;
    
	int kk=0;
    while(Similar_solution(candidate_solution) && (kk <4))
    { 
	candidate_solution=perform_exploitation_1(candidate_solution); 
	kk++;
	}	
	return candidate_solution;
}


void insert_the_new_solution_into_the_population (vector<int> solution, double accuracy)
{
	if (!valid_solution(solution)) return;
	// If possible find a solution worse both in accuracy and number of features	
	int num_of_features_=Count_the_number_of_features_in_a_solution(solution);
	
	// if there is the same accuracy value, replace it by comparing the number of features
		
	int index_to_be_changed=-1;
	int i=0;

	while(i < population_size)
	{
		if( (fitness_accuracy_values[i] == accuracy) && (fitness_number_of_features[i] == num_of_features_) )
		{  return; }								
		i++;
	}
	
	index_to_be_changed=-1;
	i=0;
	
	while(i < population_size)
	{
		if( (fitness_accuracy_values[i] == accuracy) && (fitness_number_of_features[i] > num_of_features_) )
		{  index_to_be_changed=i;}								
		i++;
	}
	
	if (index_to_be_changed!=-1)
	{
	  //cout << "------------------ ayni accuracy buldum : \n";
	  // cout << "accuracy " << accuracy << endl;
	  //cout << "fitness_accuracy_values[index_to_be_changed] " << fitness_accuracy_values[index_to_be_changed] << endl;
	  //cout << "fitness_number_of_features[i] " << fitness_number_of_features[index_to_be_changed] << endl;
	  //cout << "number_of_features_ " << num_of_features_ << endl;
	  population[index_to_be_changed]=solution;
	  fitness_accuracy_values[index_to_be_changed]=accuracy;
	  fitness_number_of_features[index_to_be_changed]=num_of_features_;
	  return;
	}
	
	index_to_be_changed=-1;
	i=0;
	while(i < population_size)
	{
		if( (fitness_accuracy_values[i] < accuracy) && (fitness_number_of_features[i] > num_of_features_) )
		{ index_to_be_changed=i;}						
		i++;
	}
	
	if (index_to_be_changed==-1)
	 {
	 	 i=0;
	 	while(i < population_size)
	   {
		if( (fitness_accuracy_values.at(i) < accuracy) )
		{ index_to_be_changed=i;}						
		i++;
	   }   	 	
	 }
	 
	 // do not insert if it is not any better
	 if (index_to_be_changed==-1)
	 {  return;	}
	 
	 /// Inserting into the population
	 population[index_to_be_changed]=solution;
	 fitness_accuracy_values[index_to_be_changed]=accuracy;
	 fitness_number_of_features[index_to_be_changed]=num_of_features_;	
}

void Start_the_optimization()
{
	int iter = -1;
	cout << "number_of_iterations : " << number_of_iterations  << endl;
	while (iter++ < number_of_iterations) 
	{				
		E1 = 2.0 * (1.0 - ((double) iter / number_of_iterations));
		vector<int> candidate_solution;
		vector<int> rabbit=Find_the_best_solution();
		
		for (int i = 0; i < population_size; i++) {
		E0 = 2.0 * ((double) rand() / RAND_MAX) - 1.0;
		Escaping_Energy = E1 * E0;
		// cout << "Escaping_Energy : " << Escaping_Energy << endl;
		if (abs(Escaping_Energy) >= 1.0) {
			
			q = ((double) rand() / RAND_MAX);				
			rand_Hawk_index = (int) rand() % population_size;
			//cout << rand_Hawk_index << endl;						
				
			// get the solution from the population			
			candidate_solution= get_solution_from_the_population_at_index(rand_Hawk_index)	;
				
				if (q < 0.5) {
					candidate_solution  =	perform_exploration_1(candidate_solution);					
				} else if (q >= 0.5) {					
					candidate_solution =    perform_exploration_2(candidate_solution, rabbit);					
				}
		}
		
		
		// part 2
		else if (abs(Escaping_Energy) < 1.0) {
			
			    rand_Hawk_index = (int) rand() % population_size;
			    candidate_solution= get_solution_from_the_population_at_index(rand_Hawk_index);			
				r = (double) rand() / RAND_MAX;
				if ((r >= 0.5) && (abs(Escaping_Energy) < 0.5)) {					
					candidate_solution=perform_exploitation_1(candidate_solution);					
				}
				
				if ((r >= 0.5) && (abs(Escaping_Energy) >= 0.5)) {
					candidate_solution=perform_exploitation_1(rabbit);								
				}
				if ((r < 0.5) && (abs(Escaping_Energy) >= 0.5)) {
					candidate_solution=perform_exploitation_2(candidate_solution);
				}
				if ((r < 0.5) && (abs(Escaping_Energy) < 0.5)) {
					candidate_solution=perform_exploitation_2(rabbit);
				}		
		}
		 // calculate the fitness of the new candidate and insert it into the population
		 
		 double accuracy= Calculate_accuracy_with_5_fold_cross_validation(candidate_solution);
		 // int num_of_features_=Count_the_number_of_features_in_a_solution(candidate_solution);
		 
		 insert_the_new_solution_into_the_population (candidate_solution,  accuracy);
		} // end of main for population members
	
	}  // end of for loop
	    

}

void print_the_best_solution()
{
	double best=0;
	int index=0;
	for(int i=0; i < population_size; i++)
	{
		if (fitness_accuracy_values[i] > best)
		{
			best=fitness_accuracy_values[i];
			index=i;
		}
	}
	cout << "Best accuracy is :" << best << endl;
	cout << "Number of features is :" << fitness_number_of_features[index] << endl;
}

};  // End of HHO class

void print_vector(vector <double> sol)
{
	cout <<"accuracies :" << endl;
	for(int i=0; i< sol.size(); i++)
	{
		cout << sol[i] << endl;
	}
}


void print_vector(vector <int> sol)
{
	cout <<"number of features :" << endl;
	for(int i=0; i< sol.size(); i++)
	{
		cout << sol[i] << endl;
	}
}


int main() 
{
   MPI_Init(NULL, NULL); 
   /* Get the number of processes */
   MPI_Comm_size(MPI_COMM_WORLD, &comm_sz); 
   /* Get my rank among all the processes */
   MPI_Comm_rank(MPI_COMM_WORLD, &my_rank); 
   
  srand(my_rank);    
  clock_t start, end;
  start = clock();
 
  KNN KNN_object;
  KNN_object.K=3;
  KNN_object.number_of_features=34;
  KNN_object.population_size=30;
  KNN_object.number_of_iterations=500;  
  KNN_object.Generate_initial_population_randomly();  
  KNN_object.Calculate_fitness_values_of_the_initial_population();
 
  print_vector(KNN_object.fitness_accuracy_values);
  print_vector(KNN_object.fitness_number_of_features);
  
   
   int kkm;
   cin >>kkm;
  
  KNN_object.Start_the_optimization();  
  KNN_object.print_the_best_solution();
  
  print_vector(KNN_object.fitness_accuracy_values);
  print_vector(KNN_object.fitness_number_of_features);
  
  
  int kk;
  cin >>kk;
  
  end = clock();
  double duration_sec = double(end-start)/CLOCKS_PER_SEC;
  cout << "\nExecution time is :" << duration_sec << endl;
  
  
   MPI_Send(&ridiculous, 1, MPI_DOUBLE, 1, 0, MPI_COMM_WORLD);
   MPI_Recv(&received, 1, MPI_DOUBLE, 0, 0, MPI_COMM_WORLD,
        MPI_STATUS_IGNORE);
  
  
   // master node
   if (my_rank 0= 0) { 
     vector<int> received_features;
     vector<double> received_accuracies;
     double temp_double;
     int temp_int;
     
     MPI_Send(greeting, strlen(greeting)+1, MPI_CHAR, 0, 0,MPI_COMM_WORLD); 
      for (int i=1; i<comm_sz; i++ )
      {
      	// receive accuracy;
      	MPI_Recv(&temp_double, 1, MPI_DOUBLE, i, 0, MPI_COMM_WORLD, MPI_STATUS_IGNORE);
      	received_accuracies.push_back(temp_double);
      	// receive number of features
      	MPI_Recv(&temp_int, 1, MPI_INT, i, 0, MPI_COMM_WORLD, MPI_STATUS_IGNORE);
      	received_features.push_back(temp_int);
	  }
   } else {  // slaves
         double best_accuracy=KNN_object.Best_fitness_accuracy_in_the_population();
         int best_feature=KNN_object.fitness_number_of_features[0];
         MPI_Send(&best_accuracy, 1, MPI_DOUBLE, 1, 0, MPI_COMM_WORLD);
         MPI_Send(&best_feature, 1, MPI_DOUBLE, 1, 0, MPI_COMM_WORLD);
   }
   
   MPI_Finalize(); 

}
